# Supplementary material for: SIN-Like Pathway Kinases Regulate the End of Mitosis in the Methylotrophic Yeast Ogataea polymorpha
Source: Cells. 2022 Apr 30;11(9):1519. doi: 10.3390/cells11091519 (PMC9105162; doi:10.3390/cells11091519)
Supplement: Supplementary file 1 [file cells-11-01519-s001.zip]

Archive with 1 entries (1 files):
- cells-1681889-supplementary.pdf
